# Supplementary material for: Role of PTEN in Oxidative Stress and DNA Damage in the Liver of Whole-Body Pten Haplodeficient Mice
Source: PLoS One. 2016 Nov 28;11(11):e0166956. doi: 10.1371/journal.pone.0166956 (PMC5125655; doi:10.1371/journal.pone.0166956)
Supplement: S1 Table — (XLSX) [file pone.0166956.s001.xlsx]

## Sheet: In vivo
raw data	ND	HFD			ND	HFD		raw data	ND	HFD			ND	HFD
WT mice	Body weight in g	Body weight in g		Pten+/- mice	Body weight in g	Body weight in g		WT mice	TAG in µg/g tissue	TAG in µg/g tissue		Pten+/- mice	TAG in µg/g tissue	TAG in µg/g tissue
1	30.4	26.91		1	27.4	45.77		1	9.1	18.7		1	17	18.6
2	29.2	32.63		2	33.67	28.46		2	9.3	37.8		2	15.4	33.5
3	32.5	43.34		3	37.42	39.84		3	20.3	65.5		3	14.4	22.7
4	30.44	33.09		4	32.93	32.85		4	34.5	20.4		4	6.9	10.5
5	27.05	35.54		5	33.93	30.08		5	30.3	47.5		5	11.8	27.2
6	37.55	28.95		6	32.48	32.72		6		25.4		6	14.5	25.6
7		40.67		7	43.06	34.93		7		42.8		7	23	25.2
8		37.54		8	30.7	35.93		8		24.1		8	14.4	32.2
9		31.86		9	32.8	33.78		9		9		9		34.1
				10		28.42
raw data	ND	HFD			ND	HFD		fold increase	ND	HFD			ND	HFD
WT mice	Liver weight in g	Liver weight in g		Pten+/- mice	Liver weight in g	Liver weight in g		WT mice	HO-1/β-actin	HO-1/β-actin		Pten+/- mice	HO-1/β-actin	HO-1/β-actin
1	1.403	1.15		1	1.443	2.118		1	1.54862	1.90519		1	1.73688	3.72897
2	1.45	1.326		2	1.69	1.1		2	1.26819	1.85924		2	0.91787	2.57274
3	1.456	2.245		3	1.771	1.71		3	1.36096	1.41971		3	3.12189	4.00505
4	1.141	1.4646		4	1.796	1.5205		4	0.396607	4.00505		4	2.25936	6.10236
5	1.141	1.406		5	1.743	1.311		5	0.425628	0.600299		5	3.5344	4.85507
6	1.76	1.24		6	1.719	1.705		6		2.00579		6	2.60043	2.86126
7		1.3981		7	1.821	1.5686						7		3.90816
8		1.325		8	2.013	1.54						8		2.90842
9		1.219		9	1.632	1.296
				10		0.99
fold increase	ND	HFD			ND	HFD		raw Data	ND	HFD			ND	HFD
WT mice	HSP70/β-actin	HSP70/β-actin		Pten+/- mice	HSP70/β-actin	HSP70/β-actin		WT mice	HO-1/β-actin	HO-1/β-actin		Pten+/- mice	HO-1/β-actin	HO-1/β-actin
1	1.62048	1.34132		1	1.07547	0.997438		1	0.699772	0.860895		1	0.784841	1.68501
2	1.4886	2.61812		2	1.70623	1.86347		2	0.573056	0.840132		2	0.414757	1.16254
3	1.32278	1.94899		3	0.902539	1.879		3	0.614975	0.641522		3	1.41069	1.80976
4	0.586674	1.35634		4	0.923536	1.7108		4	0.179214	1.80976		4	1.02094	2.75747
5	0.602306	1.12798		5	1.01679	2.3425		5	0.192328	0.271257		5	1.59709	2.19385
6	0.379162	1.67621		6	1.08047	1.92601		6		0.906356		6	1.17505	1.29292
7		1.3938		7	0.832807	1.04098						7		1.76598
8		1.60761		8	1.22101	4.1488						8		1.31422
				9	1.88355
raw Data	ND	HFD			ND	HFD		fold increase	ND	HFD			ND	HFD
WT mice	HSP70/β-actin	HSP70/β-actin		Pten+/- mice	HSP70/β-actin	HSP70/β-actin		WT mice	Mean grey values of DHE	Mean grey values of DHE		Pten+/- mice	Mean grey values of DHE	Mean grey values of DHE
1	1.05735	0.8752		1	0.701734	0.65082		1	1.07508	0.816975		1	2.34009	2.36301
2	0.9713	1.7083		2	1.1133	1.2159		2	0.791362	0.936466		2	1.77664	2.4699
3	0.863104	1.2717		3	0.5889	1.22603		3	1.23306	0.713147		3	2.18009	2.26
4	0.3828	0.885		4	0.6026	1.11628		4	0.904668	1.20441		4	1.59855	1.57279
5	0.393	0.736		5	0.66345	1.52846		5	0.778743	1.7244		5	2.09073	2.04495
6	0.2474	1.09372		6	0.705	1.25671		6	1.21708	0.668356		6	1.81609	2.25603
7		0.909441		7	0.5434	0.679234		7		1.84004		7	0.747919	1.6511
8		1.04895		8	0.7967	2.70706		8		1.19305		8	1.32903	2.00105
				9	1.229			9		1.07697		9	1.74146	1.94429
fold increase	ND	HFD			ND	HFD		raw Data	ND	HFD			ND	HFD
WT mice	γ-H2AX postive nuclei	γ-H2AX postive nuclei		Pten+/- mice	γ-H2AX postive nuclei	γ-H2AX postive nuclei		WT mice	Mean grey values of DHE	Mean grey values of DHE		Pten+/- mice	Mean grey values of DHE	Mean grey values of DHE
1	1.91442	7.95527		1	8.41758	15.9768		1	77.358	58.786		1	168.383	170.032
2	0	6.96136		2	0	9.71979		2	56.943	67.384		2	127.839	177.723
3	1.08558	3.89358		3	3.93124	22.2434		3	88.726	51.315		3	156.87	162.62
4		1.39115		4	1.85356	14.515		4	65.096	86.664		4	115.025	113.171
5		2.94226		5	4.66835	2.29731		5	56.035	124.08		5	150.44	147.146
6		4.23485		6	4.02046	13.3086		6	87.576	48.092		6	130.678	162.334
7		4.98226		7	0	17.5989		7		132.401		7	53.817	118.806
8		3.4763		8	0	1.19701		8		85.847		8	95.631	143.987
								9		77.494		9	125.308	139.903
raw Data	ND	HFD			ND	HFD		fold increase	ND		ND
WT mice	γ-H2AX postive nuclei (%)	γ-H2AX postive nuclei (%)		Pten+/- mice	γ-H2AX postive nuclei (%)	γ-H2AX postive nuclei (%)		WT mice	PTEN/β-actin	Pten+/- mice	PTEN/β-actin
1	0.0415628	0.172712		1	0.182749	0.346861		1	1.03263	1	0.484784
2	0	0.151134		2	0	0.21102		2	1.27983	2	0.566489
3	0.0235682	0.0845309		3	0.0853485	0.482912		3	0.878232	3	0.285676
4		0.0302024		4	0.0402414	0.315126		4	0.809309	4	0.195977
5		0.0638774		5	0.101351	0.0498753
6		0.0919399		6	0.0872854	0.288934
7		0.108167		7	0	0.382077
8		0.0754717		8	0	0.0259875
fold increase	ND		ND					raw Data	ND		ND
WT mice	FAS	Pten+/- mice	FAS					WT mice	PTEN/β-actin	Pten+/- mice	PTEN/β-actin
1	1.17479	1	2.57762					1	1.06504	1	0.5
2	1.1691	2	3.32916					2	1.32	2	0.58427
3	0.752994	3	6.27515					3	0.905797	3	0.294643
4	0.678137	4	2.13816					4	0.834711	4	0.202128
5	1.30669		3.57137
6	0.918293		4.37004
raw Data	ND		ND
WT mice	FAS	Pten+/- mice	FAS
1	1.58673	1	3.48147
2	1.57905	2	4.49655
3	1.01704	3	8.47557
4	0.915931	4	2.88792
5	1.76489		4.82369
6	1.2403		5.90242

## Sheet: In vitro
fold increase	Mean grey values of DHE	Mean grey values of DHE	Mean grey values of DHE	Mean grey values of DHE	Mean grey values of DHE		fold increase	DNA in tail	DNA in tail	DNA in tail	DNA in tail
Control	1.05686	1.18689	1.07792	0.592343	1.08599		Control	1.22225	0.735935	1.50988	0.531931
VO-OHpic	1.08914	1.45347	1.20451	0.619931	1.34092		VO-OHpic	1.34516	0.839078	1.50887	1.15839
10nM Ins	1.54054	2.17477	1.48526	1.40199	1.62651		10nM Ins	3.12671	6.33908	3.36746	4.01774
100nM Ins	1.5514	2.48869	1.72216	1.35273	1.89261		100nM Ins	8.63938	9.58363	6.46934	10.5013
10nM Ins+VO-OHpic	1.79347	2.35457	1.90495	1.82357	1.86866		10nM Ins+VO-OHpic	6.45438	13.4301	6.85048	10.9919
100nM Ins+VO-OHpic	2.60821	3.09625	2.19862	2.17013	2.33474		100nM Ins+VO-OHpic	16.6551	17.2836	11.4592	14.1424
raw data	Mean grey values of DHE	Mean grey values of DHE	Mean grey values of DHE	Mean grey values of DHE	Mean grey values of DHE		raw data	DNA in tail (%)	DNA in tail (%)	DNA in tail (%)	DNA in tail (%)
Control	41.258	46.334	42.08	23.124	42.395		Control	0.4823	0.2904	0.5958	0.2099
VO-OHpic	42.518	56.741	47.022	24.201	52.347		VO-OHpic	0.5308	0.3311	0.5954	0.4571
10nM Ins	60.14	84.899	57.982	54.731	63.496		10nM Ins	1.2338	2.5014	1.3288	1.5854
100nM Ins	60.564	97.154	67.23	52.808	73.884		100nM Ins	3.4091	3.7817	2.5528	4.1438
10nM Ins+VO-OHpic	70.014	91.918	74.366	71.189	72.949		10nM Ins+VO-OHpic	2.5469	5.2995	2.7032	4.3374
100nM Ins+VO-OHpic	101.82	120.872	85.83	84.718	91.144		100nM Ins+VO-OHpic	6.5721	6.8201	4.5218	5.5806
fold increase	MN-containing cells/1000BN	MN-containing cells/1000BN	MN-containing cells/1000BN	MN-containing cells/1000BN			raw data	alive cell (%)	alive cell (%)	alive cell (%)	alive cell (%)
Control	0.571429	0.285714	1.14286	2			Control	96.5	96.5	90	92.5
VO-OHpic	1.71429	1.14286	2	3.71429			VO-OHpic	98.5	98	95	96
10nM Ins	2.28571	2	3.14286	4.85714			10nM Ins	97	99.5	96	97
100nM Ins	7.42857	5.42857	4	8			100nM Ins	94	98.5	99	93
10nM Ins+VO-OHpic	7.42857	4.28571	6	9.71429			10nM Ins+VO-OHpic	99.5	94	99	95
100nM Ins+VO-OHpic	7.14286	8.85714	7.71429	10.5714			100nM Ins+VO-OHpic	93	97.5	94.5	92.5
raw data	MN-containing cells/1000BN	MN-containing cells/1000BN	MN-containing cells/1000BN	MN-containing cells/1000BN
Control	1	0.5	2	3.5
VO-OHpic	3	2	3.5	6.5
10nM Ins	4	3.5	5.5	8.5
100nM Ins	13	9.5	7	14
10nM Ins+VO-OHpic	13	7.5	10.5	17
100nM Ins+VO-OHpic	12.5	15.5	13.5	18.5
raw data	CBPI	CBPI	CBPI	CBPI
Control	1.94876	1.92542	1.96491	1.95302
VO-OHpic	1.94036	1.95183	1.94636	1.95885
10nM Ins	1.92571	1.96398	1.9531	1.91738
100nM Ins	1.95046	1.97076	1.95763	1.95341
10nM Ins+VO-OHpic	1.97608	1.95698	1.95887	1.97651
100nM Ins+VO-OHpic	1.9679	1.98087	1.95208	1.9597
fold increase	Apoptosis	Apoptosis	Apoptosis	Apoptosis			raw data	Apoptosis/1000 cells	Apoptosis/1000 cells	Apoptosis/1000 cells	Apoptosis/1000 cells
Control	0.666667	0.555556	1.33333	1.44444			Control	3	2.5	6	6.5
VO-OHpic	1	0.444444	0.777778	1.11111			VO-OHpic	4.5	2	3.5	5
10nM Ins	0.888889	0.555556	0.777778	0			10nM Ins	4	2.5	3.5	0
100nM Ins	0.666667	1.11111	1.22222	1.55556			100nM Ins	3	5	5.5	7
10nM Ins+VO-OHpic	1.33333	0.555556	1.22222	1.33333			10nM Ins+VO-OHpic	6	2.5	5.5	6
100nM Ins+VO-OHpic	1.88889	1.77778	0.666667	0.222222			100nM Ins+VO-OHpic	8.5	8	3	1
fold increase	Mitosis	Mitosis	Mitosis	Mitosis			raw data	Mitosis/1000 cells	Mitosis/1000 cells	Mitosis/1000 cells	Mitosis/1000 cells
Control	0.75969	0.96124	1.03876	1.24031			Control	24.5	31	33.5	40
VO-OHpic	1.22481	0.604651	1.10078	1.33333			VO-OHpic	39.5	19.5	35.5	43
10nM Ins	1.47287	0.75969	1.31783	1.6124			10nM Ins	47.5	24.5	42.5	52
100nM Ins	1.31783	0.775194	1.37984	1.24031			100nM Ins	42.5	25	44.5	40
10nM Ins+VO-OHpic	1.17829	0.573643	1.39535	1.06977			10nM Ins+VO-OHpic	38	18.5	45	34.5
100nM Ins+VO-OHpic	1.67442	0.96124	1.33333	0.744186			100nM Ins+VO-OHpic	54	31	43	24
